# Supplementary material for: Shifts in Fungal Communities and Potential Functions Under Masson Pine Forest-to-Tea Plantation Conversion in Subtropical China
Source: Microorganisms. 2025 Jul 9;13(7):1614. doi: 10.3390/microorganisms13071614 (PMC12299667; doi:10.3390/microorganisms13071614)
Supplement: Supplementary file 1 [file microorganisms-13-01614-s001.zip]

Archive with 1 entries (1 files):
- microorganisms-3614209-supplementary.pdf
